# Supplementary material for: Antimicrobial Susceptibility Profiles of Commensal Staphylococcus spp. Isolates from Turkeys in Hungarian Poultry Farms Between 2022 and 2023
Source: Antibiotics (Basel). 2025 Feb 14;14(2):200. doi: 10.3390/antibiotics14020200 (PMC11851855; doi:10.3390/antibiotics14020200)
Supplement: Supplementary file 1 [file antibiotics-14-00200-s001.zip]

Archive with 1 entries (1 files):
- antibiotics-3457128-supplementary.pdf
